# Supplementary material for: Deblur Rapidly Resolves Single-Nucleotide Community Sequence Patterns
Source: mSystems. 2017 Mar 7;2(2):e00191-16. doi: 10.1128/mSystems.00191-16 (PMC5340863; doi:10.1128/mSystems.00191-16)
Supplement: TABLE S1 [file sys002172091st5.xlsx]

## Sheet: Sheet1
Hamming distance	Error upper bound
1	0.06
2	0.02
3	0.02
4	0.01
5	0.005
6	0.005
7	0.005
8	0.001
9	0.001
10	0.001
11	0.0005
indel	0.01

## Sheet: Sheet2
Hamming distance	1	2	3	4	5	6	7	8	9	10	11	indel
Error upper bound	0.06	0.02	0.02	0.01	0.005	0.005	0.005	0.001	0.001	0.001	0.0005	0.01
