# Supplementary material for: Deblur Rapidly Resolves Single-Nucleotide Community Sequence Patterns
Source: mSystems. 2017 Mar 7;2(2):e00191-16. doi: 10.1128/mSystems.00191-16 (PMC5340863; doi:10.1128/mSystems.00191-16)
Supplement: TABLE S2 [file sys002172091st6.xlsx]

## Sheet: table_s2
#SampleID	center_project_name	run_center	run_date
10317.000026137	AG19	ANL	08/15/15
10317.000037565	AG23	UCSDMI	01/27/16
10317.000023894	AG27	UCSDMI	05/27/16
10317.000023548	AG23	UCSDMI	01/27/16
10317.000028926	AG19	ANL	08/15/15
10317.000016730	AG13	CCME	8/21/14
10317.000040170	AG27	UCSDMI	05/27/16
10317.000031276	AG23	UCSDMI	01/27/16
10317.000030738	AG23	UCSDMI	01/27/16
10317.000017118	AG19	ANL	08/15/15
10317.000030740	AG23	UCSDMI	01/27/16
10317.000020788	AG19	ANL	08/15/15
10317.000046200	AG27	UCSDMI	05/27/16
10317.000017089	AG19	ANL	08/15/15
10317.000012336	AG8	CCME	4/9/14
10317.000033383	AG27	UCSDMI	05/27/16
10317.000017219	AG13	CCME	8/21/14
10317.000013118	AG8	CCME	4/9/14
10317.000011352	AG8	CCME	4/9/14
10317.000037558	AG23	UCSDMI	01/27/16
10317.000038184	AG27	UCSDMI	05/27/16
10317.000011204	AG8	CCME	4/9/14
10317.000016701	AG13	CCME	8/21/14
10317.000046217	AG27	UCSDMI	05/27/16
10317.000016728	AG13	CCME	8/21/14
10317.000036395	AG23	UCSDMI	01/27/16
10317.000016726	AG13	CCME	8/21/14
10317.000041673	AG27	UCSDMI	05/27/16
10317.000016288	AG13	CCME	8/21/14
10317.000016684	AG13	CCME	8/21/14
10317.000016755	AG13	CCME	8/21/14
10317.000030772	AG23	UCSDMI	01/27/16
10317.000038183	AG27	UCSDMI	05/27/16
10317.000023381	AG19	ANL	08/15/15
10317.000030760	AG23	UCSDMI	01/27/16
10317.000022143	AG19	ANL	08/15/15
10317.000030182	AG23	UCSDMI	01/27/16
10317.000016763	AG13	CCME	8/21/14
10317.000003718	AG8	CCME	4/9/14
10317.000033077	AG27	UCSDMI	05/27/16
10317.000026038	AG19	ANL	08/15/15
10317.000017102	AG19	ANL	08/15/15
10317.000017217	AG13	CCME	8/21/14
10317.000030306	AG23	UCSDMI	01/27/16
10317.000030774	AG23	UCSDMI	01/27/16
10317.000016703	AG13	CCME	8/21/14
10317.000039970	AG27	UCSDMI	05/27/16
10317.000016727	AG13	CCME	8/21/14
10317.000035492	AG23	UCSDMI	01/27/16
10317.000026132	AG19	ANL	08/15/15
10317.000020516	AG19	ANL	08/15/15
10317.000021162	AG19	ANL	08/15/15
10317.000043160	AG27	UCSDMI	05/27/16
10317.000043200	AG27	UCSDMI	05/27/16
10317.000016711	AG13	CCME	8/21/14
10317.000047427	AG27	UCSDMI	05/27/16
10317.000016716	AG13	CCME	8/21/14
10317.000016731	AG13	CCME	8/21/14
10317.000016235	AG13	CCME	8/21/14
10317.000027879	AG23	UCSDMI	01/27/16
10317.000033590	AG27	UCSDMI	05/27/16
10317.000037502	AG23	UCSDMI	01/27/16
10317.000011409	AG8	CCME	4/9/14
10317.000021982	AG19	ANL	08/15/15
10317.000023378	AG19	ANL	08/15/15
10317.000002721	AG8	CCME	4/9/14
10317.000023982	AG23	UCSDMI	01/27/16
10317.000013019	AG8	CCME	4/9/14
10317.000028534	AG27	UCSDMI	05/27/16
10317.000012298	AG8	CCME	4/9/14
10317.000017116	AG19	ANL	08/15/15
10317.000017354	AG13	CCME	8/21/14
10317.000036093	AG23	UCSDMI	01/27/16
10317.000039918	AG27	UCSDMI	05/27/16
10317.000016736	AG13	CCME	8/21/14
10317.000012903	AG8	CCME	4/9/14
10317.000012092	AG8	CCME	4/9/14
10317.000038032	AG27	UCSDMI	05/27/16
10317.000026037	AG19	ANL	08/15/15
10317.000016710	AG13	CCME	8/21/14
10317.000026141	AG19	ANL	08/15/15
10317.000013720	AG8	CCME	4/9/14
10317.000003996	AG8	CCME	4/9/14
10317.000036166	AG23	UCSDMI	01/27/16
10317.000036068	AG23	UCSDMI	01/27/16
10317.000016714	AG13	CCME	8/21/14
10317.000036890	AG23	UCSDMI	01/27/16
10317.000013697	AG13	CCME	09/18/14
10317.000022566	AG27	UCSDMI	05/27/16
10317.000033716	AG23	UCSDMI	01/27/16
10317.000016285	AG13	CCME	8/21/14
10317.000030747	AG23	UCSDMI	01/27/16
10317.000017205	AG13	CCME	8/21/14
10317.000012988	AG8	CCME	4/9/14
10317.000023681	AG23	UCSDMI	01/27/16
10317.000013523	AG8	CCME	4/9/14
10317.000027731	AG19	ANL	08/15/15
10317.000016756	AG13	CCME	8/21/14
10317.000013355	AG8	CCME	4/9/14
10317.000016712	AG13	CCME	8/21/14
10317.000042607	AG27	UCSDMI	05/27/16
10317.000036428	AG23	UCSDMI	01/27/16
10317.000032632	AG27	UCSDMI	05/27/16
10317.000012950	AG8	CCME	4/9/14
10317.000046286	AG27	UCSDMI	05/27/16
10317.000013312	AG8	CCME	4/9/14
10317.000030754	AG23	UCSDMI	01/27/16
10317.000016705	AG13	CCME	8/21/14
10317.000016721	AG13	CCME	8/21/14
10317.000014791	AG13	CCME	8/21/14
10317.000011243	AG8	CCME	4/9/14
10317.000023680	AG23	UCSDMI	01/27/16
10317.000033591	AG27	UCSDMI	05/27/16
10317.000016289	AG13	CCME	8/21/14
10317.000049819	AG27	UCSDMI	05/27/16
10317.000043012	AG27	UCSDMI	05/27/16
10317.000028680	AG19	ANL	08/15/15
10317.000044328	AG27	UCSDMI	05/27/16
10317.000027752	AG19	ANL	08/15/15
10317.000013527	AG8	CCME	4/9/14
10317.000016405	AG13	CCME	8/21/14
10317.000026136	AG19	ANL	08/15/15
10317.000041709	AG27	UCSDMI	05/27/16
10317.000035433	AG23	UCSDMI	01/27/16
10317.000037575	AG23	UCSDMI	01/27/16
10317.000023678	AG23	UCSDMI	01/27/16
10317.000029154	AG19	ANL	08/15/15
10317.000038133	AG27	UCSDMI	05/27/16
10317.000023893	AG19	ANL	08/15/15
10317.000013619	AG13	CCME	8/21/14
10317.000014162	AG8	CCME	4/9/14
10317.000030743	AG23	UCSDMI	01/27/16
10317.000026116	AG23	UCSDMI	01/27/16
10317.000006899	AG8	CCME	4/9/14
10317.000014122	AG8	CCME	4/9/14
10317.000038034	AG27	UCSDMI	05/27/16
10317.000016236	AG13	CCME	8/21/14
10317.000049824	AG27	UCSDMI	05/27/16
10317.000023863	AG19	ANL	08/15/15
10317.000036191	AG23	UCSDMI	01/27/16
10317.000007827	AG13	CCME	8/21/14
10317.000023895	AG27	UCSDMI	05/27/16
10317.000027889	AG19	ANL	08/15/15
10317.000017667	AG13	CCME	09/18/14
10317.000046273	AG27	UCSDMI	05/27/16
10317.000013133	AG8	CCME	4/9/14
10317.000042677	AG27	UCSDMI	05/27/16
10317.000031583	AG23	UCSDMI	01/27/16
10317.000016239	AG13	CCME	8/21/14
10317.000030759	AG23	UCSDMI	01/27/16
10317.000023663	AG27	UCSDMI	05/27/16
10317.000017119	AG19	ANL	08/15/15
10317.000026123	AG23	UCSDMI	01/27/16
10317.000030658	AG23	UCSDMI	01/27/16
10317.000013608	AG8	CCME	4/9/14
10317.000032760	AG27	UCSDMI	05/27/16
10317.000013431	AG8	CCME	4/9/14
10317.000026000	AG19	ANL	08/15/15
10317.000016708	AG13	CCME	8/21/14
10317.000020599	AG19	ANL	08/15/15
10317.000027804	AG19	ANL	08/15/15
10317.000028782	AG19	ANL	08/15/15
10317.000016717	AG13	CCME	8/21/14
10317.000017215	AG13	CCME	8/21/14
10317.000033172	AG27	UCSDMI	05/27/16
10317.000036429	AG23	UCSDMI	01/27/16
10317.000036722	AG23	UCSDMI	01/27/16
10317.000029173	AG19	ANL	08/15/15
10317.000010898	AG8	CCME	4/9/14
10317.000023779	AG19	ANL	08/15/15
10317.000033134	AG27	UCSDMI	05/27/16
10317.000036164	AG23	UCSDMI	01/27/16
10317.000007778	AG13	CCME	8/21/14
10317.000011240	AG8	CCME	4/9/14
10317.000016704	AG13	CCME	8/21/14
10317.000022098	AG19	ANL	08/15/15
10317.000045016	AG27	UCSDMI	05/27/16
10317.000014240	AG8	CCME	4/9/14
10317.000030775	AG23	UCSDMI	01/27/16
10317.000026134	AG19	ANL	08/15/15
10317.000013430	AG8	CCME	4/9/14
10317.000036102	AG23	UCSDMI	01/27/16
10317.000016729	AG13	CCME	8/21/14
10317.000030748	AG23	UCSDMI	01/27/16
10317.000017173	AG13	CCME	8/21/14
10317.000013982	AG8	CCME	4/9/14
10317.000020509	AG19	ANL	08/15/15
10317.000017218	AG13	CCME	8/21/14
10317.000036399	AG23	UCSDMI	01/27/16
10317.000012230	AG8	CCME	4/9/14
10317.000020627	AG19	ANL	08/15/15
10317.000016762	AG13	CCME	8/21/14
10317.000017202	AG13	CCME	8/21/14
10317.000030734	AG23	UCSDMI	01/27/16
10317.000044303	AG27	UCSDMI	05/27/16
10317.000023522	AG23	UCSDMI	01/27/16
10317.000009020	AG8	CCME	4/9/14
10317.000037576	AG23	UCSDMI	01/27/16
10317.000017353	AG13	CCME	8/21/14
10317.000040130	AG27	UCSDMI	05/27/16
10317.000016700	AG13	CCME	8/21/14
10317.000037549	AG27	UCSDMI	05/27/16
10317.000007845	AG13	CCME	8/21/14
10317.000042689	AG27	UCSDMI	05/27/16
10317.000036934	AG23	UCSDMI	01/27/16
10317.000030735	AG23	UCSDMI	01/27/16
10317.000037981	AG27	UCSDMI	05/27/16
10317.000017216	AG13	CCME	8/21/14
10317.000012310	AG8	CCME	4/9/14
10317.000037599	AG23	UCSDMI	01/27/16
10317.000042674	AG27	UCSDMI	05/27/16
10317.000011300	AG8	CCME	4/9/14
10317.000016735	AG13	CCME	8/21/14
10317.000041773	AG27	UCSDMI	05/27/16
10317.000043131	AG27	UCSDMI	05/27/16
10317.000002749	AG8	CCME	4/9/14
10317.000014802	AG19	ANL	08/15/15
10317.000041534	AG27	UCSDMI	05/27/16
10317.000038007	AG27	UCSDMI	05/27/16
10317.000020731	AG19	ANL	08/15/15
10317.000012176	AG8	CCME	4/9/14
10317.000017171	AG13	CCME	8/21/14
10317.000036430	AG23	UCSDMI	01/27/16
10317.000045020	AG27	UCSDMI	05/27/16
10317.000013541	AG8	CCME	4/9/14
10317.000013031	AG8	CCME	4/9/14
10317.000036423	AG23	UCSDMI	01/27/16
10317.000022385	AG23	UCSDMI	01/27/16
10317.000013427	AG8	CCME	4/9/14
10317.000027373	AG27	UCSDMI	05/27/16
10317.000012014	AG8	CCME	4/9/14
10317.000011149	AG8	CCME	4/9/14
10317.000044832	AG27	UCSDMI	05/27/16
10317.000013861	AG8	CCME	4/9/14
10317.000014222	AG8	CCME	4/9/14
10317.000046216	AG27	UCSDMI	05/27/16
10317.000016718	AG13	CCME	8/21/14
10317.000022564	AG23	UCSDMI	01/27/16
10317.000036084	AG23	UCSDMI	01/27/16
10317.000016723	AG13	CCME	8/21/14
10317.000016722	AG13	CCME	8/21/14
10317.000046287	AG27	UCSDMI	05/27/16
10317.000033382	AG27	UCSDMI	05/27/16
10317.000017115	AG19	ANL	08/15/15
10317.000036098	AG23	UCSDMI	01/27/16
10317.000016707	AG13	CCME	8/21/14
10317.000016706	AG13	CCME	8/21/14
10317.000016759	AG13	CCME	8/21/14
10317.000037532	AG23	UCSDMI	01/27/16
